# Supplementary material for: Early brain-wide disruption of sleep microarchitecture in amyotrophic lateral sclerosis
Source: J Clin Invest. 2025 Nov 6;136(1):e194555. doi: 10.1172/JCI194555 (PMC12721911; doi:10.1172/JCI194555)
Supplement: Supporting data values [file jci-136-194555-s016.xlsx]

## Sheet: Figure 2A
	Sleep spindle density
	HC	ALS
C3	10.6256	3.83174
C4	7.98581	3.66513
F3	6.60491	3.48122
F4	6.24511	3.41366
M1	6.52167	2.38144
M2	6.64077	2.36487
O1	7.4323	3.27706
O2	6.79421	3.16808

## Sheet: Figure 2B
Sleep spindle density		Sleep spindle RMS		Sleep spindle amplitude
HC	ALS	HC	ALS	HC	ALS
4.81717	4.35472	8.69262	10.9517	29.7163	49.1881
10.1155	3.63385	12.8253	10.3882	57.9597	46.6771
5.76229	4.00182	15.1639	10.3835	27.0499	47.4924
11.2362	5.60391	13.4749	9.31913	61.4501	42.917
22.4713	2.60886	9.68132	4.58112	44.3592	22.1996
11.3674	1.8732	10.1261	5.53965	45.8352	26.0012
16.6137	4.20655	8.54365	9.57868	39.0156	44.321
7.57549	7.32724	8.66379	8.9509	31.3955	41.1771
18.4558	1.71031	9.26906	9.18942	43.144	41.1938
11.066	0.882994	12.0623	11.1782	56.8914	51.9476
14.0562	2.70615	10.4301	10.1618	46.5172	46.9706
4.72262	1.92887	10.4775	9.80479	32.4628	44.8624
8.10964	2.70454	10.4873	9.9334	48.3057	46.9484
18.8729	2.86071	12.5194	7.56863	56.8004	59.0884
4.96535	4.46482	10.2468	7.15008	33.9108	33.7683
13.5422	8.02989	9.14051	8.37952	42.1426	53.8086
5.91386	3.25876	14.444	9.48559	26.1633	44.5291
6.81486	5.92857	7.69958	8.5821	36.5647	50.8322
6.1482	5.02344	14.8618	9.26096	68.1978	64.9359
9.56631	1.26207	8.62721	9.34258	42.2151	43.693
6.69269	1.89803	8.75136	9.23552	39.9462	43.0784
6.51603	3.14764	9.25939	8.42042	44.8131	38.7496
7.33099	3.65796	8.5019	9.59819	39.2183	81.986
13.0831	2.80418	11.4261	7.94809	52.0196	37.1447
12.3776	1.65914	8.85836	10.4315	39.6244	94.3709
3.43657	2.00221	10.7367	10.8198	49.3006	50.6414
24.9285	2.84646	13.3392	8.61825	24.2142	40.1315
9.02685	4.20942	13.0235	4.65184	34.1736	18.716
8.33508	3.77676	9.38109	8.57205	35.0992	39.7008
8.57582	3.21591	11.8975	10.5344	32.0216	48.2731
5.95064	2.87873	9.07764	7.16582	41.7399	32.74
7.03737	6.62253	9.64372	10.7852	33.1605	49.8199
	3.75		3.80933		14.4898
	2.31443		11.3928		53.5878

## Sheet: Figure 2C
ID	Sleep spindle density				Sleep spindle RMS				Sleep spindle amplitude
	F3	F4	C3	C4	F3	F4	C3	C4	F3	F4	C3	C4
HC	1.699	1.85284	4.87625	2.31438	11.1238	10.7674	8.664	7.36659	50.1798	47.8971	40.3339	33.4214
HC	2.33544	2.11392	10.1962	2.96203	10.5111	19.8486	5.62568	15.6504	47.1505	90.2261	24.6562	70.6692
HC	9.20656	8.61639	5.91475	9.92787	16.634	16.1229	17.8099	17.8352	269.794	266.376	269.806	279.051
HC	0.627306	0.538745	11.8229	0.605166	11.1164	12.0001	6.33357	6.48836	50.6795	54.7157	29.1533	29.7232
HC	0.555891	0.471299	27.2024	0.519637	12.0515	12.1534	5.83885	7.41253	54.8926	54.8694	27.1074	33.3736
HC	2.39832	2.40671	11.7442	2.52411	10.5741	11.0675	7.26989	7.05532	47.9002	49.8301	32.9383	32.1565
HC	2.68592	2.59928	17.6245	2.48375	6.96816	7.1783	5.3825	4.59501	32.1494	32.9418	24.9143	22.2136
HC	4.4814	0	0	0	10.2927	0	0	0	44.8112	0	0	0
HC	19.2536	18.6439	18.6724	18.906	7.94156	7.66155	3.43805	3.54811	36.8615	35.6984	15.9609	16.4929
HC	10.8521	10.8944	11.7606	11.5141	11.472	12.2867	8.08526	9.23491	52.7656	57.1952	39.2678	44.1095
HC	14.3721	14.0568	15.23	15.4315	12.2481	13.2054	6.25574	6.23095	54.2124	58.4808	28.0582	28.157
HC	4.67435	5.13545	5.29683	5.26801	11.9161	12.437	11.304	10.4246	18.1115	24.3264	17.1602	18.0393
HC	8.78212	8.46927	8.2905	8.08939	9.55098	8.65058	7.12212	5.3797	44.2151	39.8262	32.8712	25.0831
HC	18.3729	17.9467	21.2155	21.138	11.0071	10.1485	9.34909	7.8162	50.1082	46.1158	42.5366	35.4789
HC	5.37386	5.2462	5.49544	0	11.131	14.4029	6.64311	0	52.4784	66.2927	30.2219	0
HC	14.6014	14.0473	15.7432	14.3514	7.48773	8.06352	5.47402	4.81863	34.0175	36.3734	25.3403	22.4013
HC	6.44195	6.60674	6.94382	7.05618	16.5505	16.4374	17.499	17.6995	20.7172	20.1145	15.6856	16.4453
HC	6.87736	6.84906	7.73585	7.68868	9.41743	10.3947	4.99615	5.76556	44.3659	48.6625	23.0618	27.8479
HC	6.63712	5.73407	7.01939	7.4903	16.4995	17.8559	10.0087	9.21505	75.4127	81.5595	46.3479	42.6483
HC	0	0	11.7419	11.086	0	0	10.0829	10.8833	0	0	28.2943	32.1285
HC	7.59885	7.47278	7.24928	7.71347	10.0996	10.4697	5.44008	5.90687	45.8928	47.6365	24.8003	27.0323
HC	7.15452	6.61224	7.32362	7.94169	10.1988	10.6017	5.87052	7.37045	49.0949	50.5329	29.1337	35.8329
HC	8.41315	7.52113	9.09859	8.69484	7.04575	7.31047	4.57766	5.19421	32.6816	33.7195	21.3502	24.1574
HC	14.2953	14.1879	16.7383	16.6174	10.346	9.49441	7.1273	6.01133	46.5978	43.5385	32.6652	27.5848
HC	0	0	14.8671	14.8531	0	0	10.0402	9.90208	0	0	22.9669	22.4192
HC	3.19403	3.31343	3.94527	3.96517	9.53824	8.607	5.86336	7.04252	43.9879	40.0257	27.0178	32.426
HC	0	0	25.6829	25.5935	0	0	14.8598	15.735	0	0	21.668	25.1917
HC	0	0	9.77181	10.349	0	0	16.6119	16.3747	0	0	30.7387	29.6556
HC	0	0	8.49215	8.6178	0	0	9.85486	10.9662	0	0	29.0682	26.6593
HC	8.91282	8.82051	8.98462	0	13.2418	14.3143	15.478	0	29.1672	25.1737	25.3774	0
HC	6.50644	6.04292	6.12017	6.3691	6.9665	7.43143	4.86247	5.79618	32.2491	34.3215	22.104	26.4653
HC	7.06785	7.00295	7.42183	7.35693	7.44636	7.35082	5.24225	5.18245	33.2674	32.2767	22.1812	23.0141
HC	0	0	0	0	15.9863	13.4494	14.0855	15.7862	71.7619	83.0176	73.1575	71.2919
ALS	4.34717	4.98868	3.28302	5.66038	6.68323	6.2603	8.50231	7.90979	29.9852	27.8319	38.8379	36.3908
ALS	3.99115	4.27434	4.17699	4.48673	9.36275	5.06497	9.16966	4.84231	41.3478	24.3667	40.6737	21.8241
ALS	3.98545	4.32	4.50909	4.61091	11.9003	11.486	7.19431	7.25114	53.6127	52.7711	32.957	33.4028
ALS	5.9625	5.85625	8.25	6.88125	11.3052	11.2389	6.23066	5.60339	51.8568	51.8926	28.7841	25.9441
ALS	2.45087	2.82659	3	2.94798	5.61103	5.67528	5.58777	4.08947	30.0452	25.5185	25.1565	18.5446
ALS	1.92507	1.89049	2.29395	2.33429	7.03723	6.64628	5.35677	4.56536	32.4179	30.7126	24.4024	20.8674
ALS	4.12834	4.24064	5.13904	4.97326	11.3397	11.3654	6.60085	6.32543	52.6796	52.593	30.8199	29.4977
ALS	9.63455	7.56146	8.56478	6.76412	11.786	11.6435	7.65003	6.23814	54.162	53.0215	35.0361	28.669
ALS	1.7493	1.98329	1.94986	2.07799	5.96901	8.49663	5.12777	5.11572	26.9355	38.7533	22.9618	23.3461
ALS	0.593023	1.22093	0.610465	0.674419	11.6428	13.1959	5.54183	5.61208	53.7165	60.6042	25.9282	26.3561
ALS	2.70154	2.78154	3.13231	3.20615	7.73645	8.25412	6.44806	6.18743	34.9696	37.2189	30.1541	28.2087
ALS	1.8011	1.98343	2.09945	2.35359	11.8022	11.2058	5.88858	5.84564	54.8051	51.5383	27.5875	27.2684
ALS	2.47727	2.40909	3.43182	3.25	9.6364	8.0149	5.4178	4.67873	44.9595	35.0607	25.5451	20.8285
ALS	3.33143	2.98857	3.56571	3.58286	13.4637	7.5061	6.7472	6.70921	60.281	33.0149	30.6077	29.7525
ALS	4.8392	4.74874	6.26633	5.8392	3.44871	4.2334	4.51798	5.57256	16.3112	20.1356	21.7111	25.4679
ALS	8.57609	9.34783	7.94565	8.43478	0	9.5082	7.40018	9.42691	0	46.2299	36.2338	43.3051
ALS	3.48787	3.69272	3.92992	3.97844	11.3237	11.2843	8.91227	8.70552	50.9704	51.048	40.29	39.8819
ALS	5.96104	6.27273	7.09091	7.19481	9.34996	9.02444	5.86216	6.41424	40.0047	39.0323	27.8627	28.9252
ALS	5.96875	5.61458	6.76042	3.65625	9.86338	10.7616	10.5114	8.95655	46.3198	48.2253	49.3863	42.1916
ALS	2.51034	2.01379	1.68276	1.3931	9.07739	9.8051	5.68092	5.76549	43.5658	46.6289	27.2632	27.6686
ALS	2.09337	2.05405	2.35872	2.33415	9.9783	9.11687	6.68552	5.2297	45.7715	42.078	30.9687	24.5342
ALS	3.19107	2.9727	3.30521	3.03722	9.60715	9.9067	5.45017	6.66781	44.1097	45.2099	24.9783	30.5238
ALS	3.56219	3.91045	4.29851	4.59701	10.997	10.0722	12.802	13.1391	93.9267	95.4216	57.7945	62.66
ALS	2.97338	2.94297	3.04183	3.07224	9.11014	9.53496	5.58498	5.31143	42.459	44.8787	25.5646	24.153
ALS	1.7751	1.50602	2.07229	2	10.6562	10.4169	13.273	12.6321	80.8927	84.6092	60.7787	58.863
ALS	2.16519	2.29499	2.51327	2.40118	12.5464	12.6858	6.76033	6.36695	58.3054	59.4299	31.845	29.984
ALS	3.20257	3.07395	3.29904	3.26045	6.21567	6.82447	3.55375	4.15268	29.1439	32.2059	16.598	19.7212
ALS	4.18831	4.27273	4.71429	4.76623	4.21475	3.83314	2.36288	2.82118	19.4055	17.4706	11.1085	13.1545
ALS	3.90635	3.75251	4.14047	4.09365	7.79226	8.38041	4.71486	4.88331	34.2882	38.4182	21.374	22.6923
ALS	3.28708	3.32057	3.60287	3.67943	4.9304	8.38943	5.783	7.88247	22.3658	38.8317	26.7326	35.9131
ALS	2.86567	2.89552	3.0995	3.23881	2.59487	5.73373	4.80145	5.17361	11.7905	26.2205	21.8556	23.4875
ALS	6.77228	6.65347	7.17822	7.23762	8.10588	9.14953	6.84887	7.63773	37.5436	42.0889	32.0058	35.298
ALS	3.28125	0	4.21875	0	3.57241	0	4.04624	0	66.5956	0	49.3225	0

## Sheet: Figure 3B
Slow oscillation density		Slow oscillation Slope		Slow oscillation PAC		Slow oscillation PSP
HC	ALS	HC	ALS	HC	ALS	HC	ALS
36.8361	2.95849	388.064	402.871	0.280512	0.302026	1.26359	1.08054
16.2468	5.28319	391.507	319.555	0.302669	0.293088	1.0496	1.67336
9.89508	6.05091	575.87	274.972	0.343377	0.278019	-0.74732	0.867771
17.8524	19.5813	341.282	313.97	0.280291	0.26498	1.17437	1.61452
26.2598	5.13873	367.131	290.575	0.302383	0.251139	1.20969	0.886056
4.33124	4.15562	340.014	243.98	0.30182	0.166084	2.10458	0.510413
32.7942	4.00535	334.622	319.149	0.313299	0.289305	1.29857	1.28598
6.66083	23.588	503.984	326.425	0.300474	0.310271	1.21852	0.965809
9.96011	4.65738	312.631	294.498	0.308052	0.231153	1.15455	1.77034
23.8944	3.24419	302.914	293.069	0.327072	0.315968	1.34549	0.178232
3.41085	15.3108	425.49	282.156	0.364913	0.288392	2.3953	1.01631
4.43228	4.96133	317.78	284.119	0.284606	0.312064	0.727981	1.77472
34.1173	9.2197	269.885	257.37	0.303028	0.284871	1.23753	1.37615
9.99516	11.2686	452.9	354.613	0.30992	0.241326	-2.52653	1.49071
3.93921	6.13065	297.567	411.5	0.294577	0.288567	1.3297	1.90819
10.7973	40.6413	430.208	325.427	0.288008	0.293099	0.973131	0.544124
5.9176	12.1078	468.027	366.916	0.313423	0.274698	1.43982	0.696531
20.717	16.4935	411.553	258.365	0.362385	0.282323	-0.34822	0.101413
3.52909	24.2396	318.605	359.91	0.331413	0.204801	0.889978	1.21484
16.8602	3.35172	297.434	328.491	0.351591	0.297171	1.27614	1.17236
28.8309	7.27764	288.06	317.53	0.340297	0.309127	0.790904	1.16255
3.63848	15.2754	357.818	319.908	0.293777	0.243768	1.4286	1.41287
23.4742	15.408	370.837	378.547	0.324111	0.315346	1.51597	0.985086
44.0671	14.4715	315.397	227.217	0.323008	0.250681	1.04273	0.703375
13.3007	9.13655	410.075	399.299	0.328493	0.258054	0.662263	1.67089
18.9005	10.9499	273.069	336.594	0.326883	0.208855	1.7293	1.29301
44.2195	15.7685	318.462	283.019	0.305485	0.221054	0.855785	-0.196121
9.12081	11.6753	372.985	314.702	0.370647	0.245644	1.10618	0.905031
18.9634	17.9799	289.499	289.634	0.30826	0.295611	-0.784457	1.13901
9.2	15.6268	314.908	311.622	0.303675	0.231963	1.86198	-0.15327
50.6009	2.16915	341.045	303.668	0.323099	0.254713	1.49944	0.160862
36.3068	18.7624	364.262	282.838	0.321168	0.296601	1.27765	1.0957
	4.16406		345.953		0.261323		-0.031431
	2.48018		357.848		0.29428		0.32926

## Sheet: Figure 3C
	Slow oscillation density		Slow oscillation Slope		Slow oscillation PAC		Slow oscillation PSP
	HC	ALS	HC	ALS	HC	ALS	HC	ALS
C3	18.4327	10.8697	345.465	264.706	0.305001	0.238808	0.605859	-0.177224
C4	16.6268	10.3384	357.45	263.61	0.308345	0.2436	0.120504	0.0600625
F3	15.8843	11.1721	310.279	310.171	0.336444	0.252877	0.429095	0.685886
F4	16.0679	11.0353	322.741	324.546	0.329413	0.250063	0.360326	0.0424255
M1	14.879	8.28608	369.201	318.828	0.287494	0.244656	1.73657	1.98794
M2	14.5995	8.1482	362.217	322.164	0.28729	0.247907	1.71368	1.92081
O1	17.122	9.26767	334.131	304.015	0.299158	0.263428	1.46091	1.4524
O2	17.3023	9.7292	337.072	317.698	0.309916	0.266399	1.40998	1.69951

## Sheet: Figure 3D
ID	Slow oscillation density				Slow oscillation Slope				Slow oscillation PAC				Slow oscillation PSP
	F3	F4	C3	C4	F3	F4	C3	C4	F3	F4	C3	C4	F3	F4	C3	C4
HC	38.0201	37.7391	39.5385	38.6488	478.413	469.951	414.277	412.664	0.289238	0.270865	0.289157	0.297572	1.63058	1.27005	1.21423	1.75066
HC	16.6076	16.7152	17.3481	18.7152	402.193	496.259	265.111	441.853	0.308175	0.339538	0.302139	0.312476	0.357715	-0.0105865	0.36819	-0.46973
HC	11.2721	11.259	11.3049	11.8557	572.877	586.941	573.15	576.926	0.377816	0.366352	0	0.387334	3.13294	-3.10171	3.13694	-3.09528
HC	19.8672	19.8893	19.9336	19.4391	383.634	360.606	154.51	279.184	0.290097	0.284093	0.304788	0.315463	0.0295265	-0.0932173	0.903546	-1.97401
HC	27.4018	26.8278	27.8369	27.71	425.221	433.798	325.924	329.609	0.301981	0.287237	0.310603	0.298595	-0.123365	-0.234372	0.973156	-0.437956
HC	4.63312	4.48637	5.37526	6.97275	410.008	400.542	316.063	313.773	0.316578	0.304823	0.326368	0.291047	1.96463	1.85067	2.35245	1.36089
HC	32	32.6282	36.1877	0	308.143	339.277	289.776	0	0.295554	0.293576	0.332873	0.338699	-0.490611	-0.0720116	1.12974	0
HC	6.14004	6.3326	9.69365	8.37199	329.124	624.335	601.733	466.93	0.311865	0.308864	0.324294	0.332934	0.661687	0.360881	1.43546	1.64885
HC	10.5185	10.5356	0	0	271.169	242.067	0	0	0.323327	0.323892	0.315099	0.317062	-0.661235	0.138351	0	0
HC	24.5915	24.5986	24.9577	25.4718	313.319	342.868	222.421	263.452	0.31102	0.331924	0.370982	0	1.29695	1.57846	-0.547442	0.326408
HC	3.95349	4.04134	3.68475	3.96382	412.237	416.203	589.12	571.603	0.373732	0.375701	0.387122	0	-0.559303	2.93556	2.86487	2.84502
HC	4.92219	4.70317	4.75504	4.97406	463.345	208.464	350.374	434.125	0.280999	0.293668	0.28419	0.270955	1.23792	0.0228455	2.68805	-2.92136
HC	34.2011	33.6145	35.0335	0	257.323	247.418	214.904	0	0.30622	0.314977	0.334122	0.301777	1.23763	2.45806	-1.33312	0
HC	10	10.0823	10.6344	11.0024	368.259	372.637	419.894	382.294	0.386287	0.349909	0.315373	0.295859	-2.71805	-3.13826	-2.77219	-0.490681
HC	3.90274	3.75684	3.75684	3.72644	282.339	295.15	339.884	264.432	0.316156	0.304089	0.305849	0.278273	1.48696	1.26544	0.499072	1.63028
HC	11.7568	11	12.7027	11.9459	499.633	473.745	515.964	547.858	0.295359	0.296601	0.302986	0.287461	1.83378	-0.0940605	1.36888	-2.26617
HC	6.29963	5.92509	6.54682	6.0824	444.399	548.995	623.972	589.805	0.338729	0.346196	0.315404	0.325298	-2.73833	1.55944	1.21322	1.65656
HC	21.5849	25.7453	22.5189	22.6509	336.139	289.503	593.645	702.116	0.377604	0.37102	0.386118	0.387803	0.399591	-0.62726	0.443023	-1.62203
HC	3.98338	4.26593	4.09418	4.01108	307.06	404.236	271.163	279.016	0.381682	0.363274	0.371034	0.379799	-2.8611	-0.0106482	-3.10975	2.54057
HC	0	0	0	18.9462	0	0	0	301.708	0.373532	0.364771	0.398079	0.373599	0	0	0	2.09766
HC	29.6905	29.8052	30.1662	30.7794	313.196	320.752	225.645	243.56	0.363165	0.361537	0.352557	0.36497	-0.217403	-0.0731439	-0.793913	-2.2
HC	4.88047	4.85131	4.23324	4.8105	417.035	454.893	313.47	310.621	0.326279	0.333341	0.29941	0.302834	0.0215709	0.190966	1.4178	0.587641
HC	24.6667	24.6948	25.5587	26.4695	404.474	456.577	460.922	395.467	0.347336	0.349571	0.349875	0.333953	1.27695	1.16876	-2.24931	2.08747
HC	42.9933	44.698	45.9732	44.8725	323.342	307.156	246.856	284.451	0.362355	0.332382	0.341343	0.341685	0.277882	-0.317203	0.463361	-0.477162
HC	0	0	14.7133	14.0559	0	0	438.561	483.755	0.389845	0.329856	0.345404	0.335848	0	0	2.27678	-0.674886
HC	20.01	19.6368	19.3532	20.0398	245.226	222.528	200.468	315.39	0.350076	0.290879	0.387485	0.379799	1.41069	1.95167	0.778998	1.21447
HC	0	0	46.3496	45.6179	0	0	333.236	359.038	0.307221	0.285275	0	0.251608	0	0	0.504046	0.963799
HC	0	0	9.7047	10.1477	0	0	449.627	479.636	0.378819	0.380717	0.392141	0.387969	0	0	1.52893	2.09969
HC	0	0	21.2461	19.9895	0	0	202.949	484.936	0.316732	0.314982	0.309739	0.313396	0	0	-1.6032	-1.31434
HC	9.57436	9.59487	10.0462	10.5128	288.626	284.664	343.629	312.214	0.316473	0.304362	0.3447	0.33378	1.73535	1.62399	1.61099	1.47274
HC	51.1931	52.4464	52.5579	51.8798	290.202	300.093	448.404	269.598	0.346877	0.338253	0.319424	0.363487	2.32967	1.55397	-1.44024	1.70594
HC	33.8171	35.4277	36.5782	36.4307	320.364	332.398	282.063	302.443	0.385043	0.377764	0	0.352257	0.503995	-0.218559	2.06295	-1.66038
HC	0	0	0	0	371.923	418.386	372.629	397.398	0.356467	0.380353	0.346366	0.321804	1.70352	-0.0473264	2.60783	-2.40805
ALS	3.0566	3.02642	3.13962	3.4717	417.495	306.042	370.821	393.098	0.307058	0.302489	0.32331	0.322301	0.579385	-2.22302	2.69589	-2.95673
ALS	4.76991	5.0708	5.45133	5.67257	261.827	148.444	311.955	329.362	0.309136	0.303572	0.30025	0.296685	2.21148	-2.33009	2.1916	2.17844
ALS	6.35636	6.16727	6.56727	0	303.623	280.214	200.061	0	0.298729	0.295472	0.292881	0.296519	-0.244495	-1.07315	-0.559672	0
ALS	21.5688	20.0688	21.4563	21.35	342.629	379.955	282.563	314.436	0.272086	0.283268	0.28879	0.281194	0.46414	0.613578	0.997719	2.49803
ALS	5.28324	5.78035	5.49133	5.30058	283.377	278.128	279.426	286.455	0.269006	0.254075	0.265548	0	-0.103809	0.502223	-0.586637	2.5522
ALS	4.34582	4.14409	4.74352	0	285.381	295.615	209.66	0	0.204566	0.200189	0	0	0.364649	-0.513066	2.65308	0
ALS	4.80214	4.72193	4.81283	4.90909	322.612	323.438	420.042	338.859	0.305992	0.295337	0.195899	0	1.19722	0.225601	-2.08336	2.10363
ALS	24.1329	24.6445	24.7641	24.6246	394.786	390.416	311.436	290.364	0.325023	0.337062	0	0	-1.60877	-1.59123	1.52503	0.456167
ALS	4.71309	4.89694	0	0	236.53	274.555	0	0	0.265563	0.269125	0.271328	0.275336	2.47124	1.28735	0	0
ALS	4.33721	3.75	3.49419	3.62209	342.196	365.408	262.031	126.017	0.349678	0.328602	0.330493	0.331483	-0.305775	-0.0526455	-2.44633	-1.11169
ALS	14.4369	15.3046	16.8554	16.4677	273.654	235.538	246.308	247.93	0.311741	0.272567	0.302834	0.306719	0.817418	2.51433	-2.50998	-2.78237
ALS	4.56354	4.58011	5.42541	5.10497	330.436	304.838	197.079	376.176	0.319751	0.31615	0.4247	0.312353	1.34043	1.79749	2.0549	0.791389
ALS	9.71212	10.3561	11.0455	10.447	289.355	316.231	164.559	85.1132	0.292592	0.313176	0.30335	0.296679	1.96996	1.1727	-2.58582	1.33789
ALS	11.4629	11.4686	11.5029	11.5657	352.813	281.848	248.06	335.898	0.256023	0.263892	0.251231	0.264641	2.30875	0.623692	-3.06703	2.40987
ALS	6.19095	6.01508	7.15075	6.71357	492.896	601.581	464.378	391.436	0.280188	0.265797	0.268445	0.331888	2.17521	2.10164	1.10887	-0.289327
ALS	44.7935	43.6739	43.5109	43.7935	376.278	356.119	330.501	251.5	0.312275	0.328422	0	0	-0.248875	1.43211	-2.50626	2.178
ALS	13.2615	12.6739	11.876	12.6523	332.824	341.283	287.581	303.041	0.297784	0.285492	0	0.36443	1.35056	0.44081	0.9776	-0.158473
ALS	20.9351	20.4935	19.3896	0	190.469	246.512	187.726	0	0.310348	0.314137	0.20256	0.194568	2.13071	0.120939	-1.88414	0
ALS	26.0833	24.5104	25.6146	26.5312	287.91	348.756	288.305	342.314	0.222534	0.219882	0.226454	0.228991	0.116941	0.310995	1.78194	1.23387
ALS	5.37931	4.27586	5.48966	5.2	303.782	334.241	432.232	280.805	0.326653	0.325465	0.31451	0.340384	1.45654	1.45527	0.979349	-0.492928
ALS	7.95577	7.31204	8.08845	8.27027	340.429	328.571	323.9	425.106	0.319662	0.322863	0.3007	0.313077	0.327107	0.0456127	-1.78288	2.1927
ALS	15.9752	16.66	17.3846	15.3896	346.892	353.413	259.735	315.154	0.243458	0.245884	0.25087	0.261808	0.447811	0.208724	1.36231	0.215486
ALS	15.2189	15.2836	16.204	16.6269	466.91	446.633	315.494	311.011	0.319519	0.303894	0.326594	0.313466	0.231481	0.079233	-0.15077	-0.217168
ALS	16.7376	15.635	15.3536	16.6464	231.686	292.849	88.1591	135.233	0.275791	0.267384	0.261342	0.277835	2.53525	0.230645	-3.08832	-2.33302
ALS	10.5141	11.0884	11.3052	11.5382	401.217	417.565	322.577	318.854	0.276631	0.267509	0.254184	0.133001	1.61385	1.43766	1.72821	0.438102
ALS	11.6814	10.9263	12.1416	11.8997	401.061	375.136	282.829	347.539	0.246794	0.23395	0.258449	0.243846	0.172737	0.0481591	0.375536	1.81902
ALS	16.8167	16.4373	18.418	17.6977	198.552	189.589	360.659	405.95	0.248323	0.234279	0	0.257102	-1.88421	-1.3907	-0.954958	-0.780354
ALS	12.5065	12.5195	0	0	240.47	244.306	0	0	0	0	0.250902	0.271947	0.709518	-1.19149	0	0
ALS	18.709	19.3846	20.2074	20.1003	295.53	279.733	241.232	217.083	0	0	0.21141	0.367628	1.73593	0.646957	1.26521	-2.83793
ALS	15.6316	14.9187	16.5837	16.3684	215.263	263.408	279.023	283.571	0.254073	0.259317	0.248215	0.250561	-0.458487	-2.28399	-1.14888	-1.52137
ALS	2.45771	2.32836	0	2.52239	104.263	500.528	0	510.243	0	0	0.282307	0.272443	-1.21589	-2.33944	0	-3.1117
ALS	19.1485	19.6238	20.4554	20.4158	263.207	275.809	298.919	282.024	0	0	0.323034	0.313765	0.760389	0.481989	0.0125937	1.27544
ALS	4.35938	4.28906	4.85938	4.97656	267.187	312.562	419.607	408.424	0.274294	0.287496	0.283049	0.282888	-0.49849	-1.71533	-2.59617	-3.08745
ALS	2.47577	2.17621	0.735683	1.09692	352.266	345.306	313.134	309.75	0.302548	0.305383	0.305847	0.278875	0.400225	0.368924	0.215778	0.0424018

## Sheet: Figure 4A
	Sleep spindle density
	HC	SOD1	C9ORF72
C3	15.2716	4.99024	5.54799
C4	15.3138	4.9828	4.67048
F3	14.9494	4.72106	4.44912
F4	14.8762	4.11808	4.4381
M1	8.09026	3.15946	3.48008
M2	7.90141	3.2357	3.44804
O1	12.7766	4.35146	4.11522
O2	13.3398	4.48629	4.14289

## Sheet: Figure 4B
Sleep spindle density			Sleep spindle RMS			Sleep spindle amplitude
HC	SOD1	C9ORF72	HC	SOD1	C9ORF72	HC	SOD1	C9ORF72
9.74361	0.413004	2.77204	12.8334	8.23497	11.3065	58.4622	33.5463	51.9037
21.7775	3.71904	2.19495	9.95649	8.3432	9.00912	42.2547	37.8325	40.7723
25.6592	12.8143	20.6578	14.2321	11.0043	10.4885	66.7706	57.6712	49.9384
19.535	0.072664	13.7882	11.3731	2.43536	9.68635	51.1724	5.71945	57.6177
19.9637	10.0017	9.85301	11.3567	6.46786	9.45794	52.5153	22.8509	43.0995
15.3906	5.61681	27.1672	11.4928	7.94988	6.54419	53.7724	53.3084	51.9048
2.88735	9.19872	3.97378	11.9521	8.05884	11.0425	54.7028	65.825	49.3342
8.15802	1.98631	13.3186	8.93892	10.5455	10.2039	44.353	49.0604	87.869
10.7883	9.94955	6.54837	9.08015	9.46872	10.8527	42.8418	44.0535	49.3883
2.05956	2.70833	1.80202	13.4144	8.34621	10.0616	61.6722	55.0553	46.0429
4.875	4.70351	1.58263	11.2101	8.49754	7.52956	53.8891	58.6251	54.4377
4.52838	0.321696	15.847	12.7636	9.40323	8.12392	11.4389	42.6139	61.5973
1.4895	0.820968	9.90511	9.40357	7.6777	8.49351	42.5278	35.5385	59.7877
2.71545		0.952492	17.1191		6.46494	90.3466		28.646
2.76		1.46377	14.3016		10.9073	66.1384		51.4556
12.4806		1.36066	11.8421		10.837	54.5095		49.9264
16.684		0.281553	11.8725		6.04255	55.0195		25.804
2.22958		1.31966	10.9666		5.45659	43.0597		25.0367
10.8538		2.69267	10.2283		8.43945	34.8388		36.9415
9.85604		5.52194	17.0012		12.125	26.8679		54.1862
28.3333		1.59821	12.6156		5.57163	31.7969		63.6694
12.0754		0.331409	8.78393		7.20577	30.5381		33.6762
27.8246		3.90287	11.8129		9.71379	52.5249		52.0749
17.6345		2.35766	12.5987		6.27906	58.1368		57.7399
19.3935		7.52077	9.45359		7.9157	32.1548		36.7009
17.1024		0.292476	9.5437		7.25385	42.868		33.1771
9.64334		0.464715	15.217		10.3676	25.0185		47.8429
23.3004		6.24691	13.2627		7.01121	61.1819		35.3932
68.1749		1.82595	9.42921		8.02467	42.9319		67.2892
6.99095		4.86613	9.3353		6.8227	43.1832		60.9469
32.7197		6.10383	12.9056		10.1888	30.5745		45.9946
		0.0911271			11.7852			58.5144
		0.0993377			11.6788			56.5054

## Sheet: Figure 4C
ID	Sleep spindle density				Sleep spindle RMS				Sleep spindle amplitude
	F3	F4	C3	C4	F3	F4	C3	C4	F3	F4	C3	C4
HC	9.72524	10.8179	11.1246	10.8946	11.4608	9.65572	8.39343	7.82343	52.452	44.2602	39.148	35.7662
HC	22.7018	22.6016	24.2216	22.3325	10.2054	9.02099	12.7217	11.6588	56.5743	61.2862	32.8657	43.0915
HC	26.3503	28.4586	25.5541	27.6115	14.8108	15.4822	9.94291	9.94033	69.2935	72.4273	46.6256	46.9204
HC	20.6143	20.2899	20.3686	20.2457	8.64436	8.35179	6.64424	6.79582	38.796	37.6535	30.0578	30.8272
HC	20.9721	21.5251	20.8045	21.3073	15.124	14.7892	10.2583	6.5415	70.3695	68.2368	47.5959	30.1939
HC	15.875	15.8646	15.375	15.4062	12.6095	13.4172	7.31576	8.51695	58.5117	62.0229	34.0285	39.6428
HC	2.95422	3.43614	3.81205	3.77831	11.5481	12.5422	7.93657	7.71373	52.6772	57.2232	37.7394	35.729
HC	8.79245	8.75472	9.48113	9.74528	9.27189	9.63006	5.09745	6.41577	44.472	47.8689	24.352	31.6886
HC	13.3333	13.0383	12.1749	14.0656	6.48664	7.17007	4.20157	4.51438	30.7559	33.4706	19.4743	20.7167
HC	2.5097	2.55956	2.6759	2.80332	10.4417	11.5745	7.16672	6.26581	48.1917	53.084	33.0598	28.7372
HC	5.70968	4.93548	5.5914	5.55914	9.16302	10.9627	9.55575	9.87299	43.9341	57.9742	46.7639	46.5661
HC	0	0	0	5.28793	0	0	0	15.8489	0	0	0	26.4976
HC	1.67123	1.7863	1.79178	1.99452	4.54633	10.0856	2.51421	6.53362	20.6892	45.7119	11.0941	29.6738
HC	3.88618	3.60163	3.44715	3.34959	17.0182	17.3259	16.9952	17.2604	90.0417	90.3993	90.5563	91.863
HC	3.05	3.23	3.55	3.1	10.9791	12.4636	7.9131	9.25007	50.9418	57.605	36.9542	43.4254
HC	13.4452	14.1226	13.0323	14.0839	11.5767	11.5582	5.99811	6.63216	52.9849	53.1397	27.7705	30.3487
HC	18.0844	17.6042	18.6755	16.1372	9.50893	9.78406	6.63457	7.53941	44.8407	45.7874	31.9881	36.4654
HC					10.7478	11.7823	12.7533	12.9673	54.0874	58.0823	40.536	40.3977
HC	12.0993	13.1258	14.8675	14.9603	9.74917	9.97095	8.04591	8.67011	44.4203	45.4633	36.385	39.7498
HC	8.41341	8.27374	9.47486	8.64246	18.9503	18.1584	18.2042	18.5783	30.5561	36.2779	27.6507	29.5717
HC	38.299	38.7641	41.4817	41.8206	11.1598	11.0699	15.7484	15.5927	50.8226	50.4213	26.2021	25.7796
HC	10.1081	10.4128	10.7224	11.0467	10.3737	10.4227	5.10159	4.92552	47.5745	48.0104	23.9794	23.1905
HC	28.6606	28.1101	29.8043	28.8379	12.8128	11.8185	13.6121	12.727	71.9327	82.1488	35.5555	58.9971
HC	19.1077	19.4954	18.9415	19.4154	11.6749	13.2016	5.70085	8.46783	53.6979	60.6572	26.5079	39.2115
HC	20.2839	20.0129	21.5161	20.9935	9.57121	8.61741	6.55208	6.38505	43.7443	39.5127	29.6453	28.7861
HC	20.3181	19.779	20.814	20.7925	9.19487	9.85166	4.35946	5.45813	41.2032	43.487	19.3442	24.272
HC	9.74266	9.22348	10.7404	10.3702	16.3477	16.5488	17.8015	17.1535	24.1597	29.6547	17.5212	23.1902
HC	26.1045	25.9776	27.7164	24.2015	11.3902	11.6227	8.8685	6.81838	53.0274	53.5978	41.3349	31.6268
HC	73.8613	71.3757	72.1618	72.185	8.28512	7.99374	4.57987	4.98505	37.3962	36.4831	20.4848	22.5918
HC	8.31674	8.88688	9.04072	7.52036	9.76734	8.87502	5.93388	5.74966	45.41	41.4927	27.7668	26.6242
HC	35.0636	36.3699	34.8902	36.1156	15.8915	15.6681	15.4851	14.1873	26.6359	26.1273	17.0881	19.7963
SOD1	0.571429	0.565934	0.456044	0.384615	8.33427	8.82476	9.20979	9.87376	46.6135	39.2263	37.938	33.7474
SOD1	3.34985	3.31269	4.14861	4.16718	6.36176	4.94006	5.75712	5.51569	28.9192	22.3508	26.7746	24.9483
SOD1	13.1495	13.2243	13.1963	14.0374	14.249	13.9966	14.7812	14.4989	27.6433	41.2227	35.5226	37.6567
SOD1	0	0.0622837	0	0.083045	0	1.44777	0	3.42296	0	31.4854	0	14.2702
SOD1	10.2521	0	10.1765	10.4874	8.58753	0	8.23065	8.27544	53.2678	0	29.6456	28.4199
SOD1	6.09524	6.14286	6.05952	6.01786	10.1571	8.42869	6.92312	8.5429	44.5187	38.5115	31.0732	42.2377
SOD1	9.56177	9.65035	10.2191	10.0373	9.69691	9.75339	10.6779	10.4629	69.0723	69.193	49.7024	48.7937
SOD1	2.18095	2.19524	2.28095	2.10952	8.79469	8.86394	5.64153	4.90824	39.6755	40.7112	25.6005	22.4391
SOD1	10.7711	10.259	11.0783	10.8614	7.40733	6.95253	3.32112	3.20136	34.3628	32.2661	15.3714	14.6841
SOD1	3.01887	2.92453	3.50943	3.46541	9.86172	10.3224	8.96166	8.26214	45.8969	47.6225	42.4032	38.8978
SOD1	5.45122	5.28659	5.92683	5.77439	9.67118	11.2998	7.86356	9.31798	44.6217	52.1211	36.4161	42.8469
SOD1	0.334165	0.349127	0.483791	0.418953	5.19491	4.88023	6.4364	6.29552	23.3249	22.0746	29.0982	28.4919
SOD1	0.780645	0.825806	1.30968	1.42581	5.24004	4.14356	5.78893	5.57172	24.4546	19.1163	26.8214	26.0895
C9ORF72	2.86322	2.84498	3.28875	3.49544	10.062	10.6042	6.09926	7.79655	45.4593	48.081	28.0559	35.8219
C9ORF72	2.42202	2.51376	2.94495	3.02752	7.18794	8.53416	3.90443	4.61968	32.3608	38.9491	17.5671	21.1462
C9ORF72	21.6699	21.8252	22.5502	22.1359	11.613	11.4058	9.31492	6.3236	53.7256	52.5675	43.5766	29.3553
C9ORF72	14.1488	14.2645	14.9917	15.0331	12.5144	10.7414	12.0264	9.37294	56.0666	48.7753	60.9811	46.0497
C9ORF72	9.79759	9.8988	10.4048	10.5976	7.37542	8.1545	5.48925	5.96611	33.9261	37.3282	24.95	27.6592
C9ORF72	29.3247	29.0519	30.6494	28.4675	9.0019	8.81527	4.53967	4.89123	40.9153	40.5615	20.649	22.2101
C9ORF72	4.62005	4.94172	4.45221	4.28904	9.74919	9.73857	5.59603	6.25978	43.3482	43.0946	22.5565	28.5122
C9ORF72	13.5585	13.4448	14.4749	14.6689	11.7349	13.1427	12.1939	11.5312	53.1871	60.6444	55.373	52.0178
C9ORF72	6.05528	6.1005	7.9799	7.53266	10.8118	10.6078	7.04521	6.41476	49.1653	48.6216	32.2661	29.743
C9ORF72	2.06936	2.01734	1.98266	2.01156	9.48382	9.83118	4.40195	5.92073	42.5759	44.6394	20.4249	27.7258
C9ORF72	1.79661	1.72881	1.81356	1.90678	7.71295	7.33307	6.8443	6.63528	37.7532	30.8945	32.6385	31.1329
C9ORF72	16.3346	16.4867	18.1977	18.2129	12.1537	12.5719	5.641	7.16079	55.9927	58.3351	25.9876	33.8875
C9ORF72	1.51095	1.16058	1.81022	1.24818	11.0088	10.4218	7.35044	6.01414	49.9497	47.7476	34.2273	27.8507
C9ORF72	0.0373832	0.0436137	0.697819	0.0747664	8.75466	6.60065	5.1973	7.08836	16.9448	31.3852	23.6157	35.5704
C9ORF72	11.8419	11.8814	12.4901	11.6917	11.6739	11.8016	6.37176	8.13086	54.8534	56.1117	30.0702	38.883
C9ORF72	0.594848	0.590164	0.861827	0.843091	8.38034	7.43379	7.29346	6.87014	38.3951	34.2543	34.2006	31.77
C9ORF72	1.25566	1.11974	1.30097	1.38511	5.66082	6.73522	3.34506	4.23542	28.1485	31.8395	15.4883	20.6565
C9ORF72	0.178344	0.165605	4.71338	0	7.34572	8.01081	4.54813	0	32.3728	36.9734	20.3387	0
C9ORF72	0.30721	0.275862	2.62069	0.0501567	12.0221	12.0155	7.07804	6.3759	54.1671	54.9897	31.2028	30.2028
C9ORF72	1.75	1.72619	19.0357	1.08333	5.60054	5.57406	8.785	8.90515	57.3894	57.7481	39.8118	40.8068
C9ORF72	0.0230947	0.0646651	0.364896	0.147806	3.2682	2.78197	8.16342	7.93983	13.7924	13.2233	37.7299	36.0539
C9ORF72	0.0264901	0.0264901	0.13245	0.0662252	5.58045	5.01333	5.76513	5.39214	30.1744	21.847	27.2769	25.4516
C9ORF72	1.86131	1.86861	0.175182	1.78102	7.27303	6.16053	8.31813	9.18054	50.7957	55.5569	40.3034	42.8649
C9ORF72	5.85163	5.48368	1.53709	6.35015	3.99487	4.89776	6.71614	7.10035	18.5777	21.167	30.4496	32.5793
C9ORF72	0.665049	0.723301	5.2767	1.13592	4.01942	4.59068	6.13811	5.91249	18.2865	21.1174	27.7409	26.8104
C9ORF72	0.036036	0.018018	0.588589	0.012012	10.0607	8.09402	8.38117	5.43808	43.8062	41.2475	37.9102	27.0256
C9ORF72	0.185185	0.148148	7.53086	0.0740741	6.09899	5.52276	3.7703	3.70844	31.105	25.9721	18.2741	17.6987
C9ORF72	0.411392	0.462025	2.1962	0.221519	6.20722	6.38077	12.7758	13.9108	27.4819	29.5255	56.1843	64.0868
C9ORF72	1.72358	1.8374	5.77236	1.08401	4.46666	6.47665	13.5854	13.5734	20.4427	29.5926	62.1228	61.2283

## Sheet: Figure 5B
Slow oscillation density			Slow oscillation Slope			Slow oscillation PAC			Slow oscillation PSP
HC	SOD1	C9ORF72	HC	SOD1	C9ORF72	HC	SOD1	C9ORF72	HC	SOD1	C9ORF72
9.5016	2.7967	12.2553	277.3	245.999	273.464	0.303017	0.160287	0.243562	1.28192	1.83872	-0.184295
37.0976	8.98452	30.3486	358.783	301.158	296.52	0.281067	0.207614	0.239791	0.236864	-0.53963	0.828468
46.4904	42.1963	37.3981	445.255	251.93	335.622	0.31797	0.256826	0.245731	2.07458	1.6526	1.4598
33.7297	11.8893	24.4876	332.572	309.349	183.873	0.355252	0.226794	0.24949	1.97964	0.903915	1.08034
36.257	32.3613	23.6145	430.907	270.77	319.996	0.279259	0.213129	0.212359	-1.98882	0.773385	0.965859
21.1458	18.2024	55.2338	394.617	306.648	351.85	0.283878	0.241958	0.267102	-0.150266	1.59201	1.28966
22.3229	19.6084	12.7366	336.623	327.354	214.102	0.312441	0.261986	0.281228	1.23314	1.46481	0.578846
15.9434	10.9333	20.8428	362.755	297.756	229.822	0.277809	0.240292	0.207024	0.851466	1.43561	1.42409
27.1366	24.1265	11.3769	357.826	280.113	289.853	0.301533	0.229151	0.238809	1.0211	0.302611	1.85931
5.77839	23.434	7.09249	360.18	351.695	338.83	0.319991	0.241982	0.141533	1.28838	2.59744	0.547527
27.9892	7.45732	9.09322	307.533	335.793	359.306	0.268487	0.242978	0.226687	-0.310978	1.52737	0.499866
10.7307	15.2419	16.6312	299.732	330.268	246.96	0.2695	0.234095	0.260877	2.23708	0.244132	1.2238
20.5425	9.45161	12.0949	282.927	268.532	315.705	0.260933	0.249095	0.219563	1.41996	0.336015	0.351433
42.0081		20.3364	496.979		331.076	0.269359		0.180386	0.249015		0.795466
29.96		14.2292	335.671		208.664	0.295373		0.263771	0.439252		1.01185
12.871		18.0047	351.049		346.81	0.280554		0.263649	0.851549		1.47915
21.6887		18.8544	317.249		274.434	0.312163		0.149591	0.64199		0.167775
9.4702		1.31584	411.55		162.629	0.276985			1.04034		-0.18991
17.4302		9.70701	344.218		313.325	0.264732		0.203891	1.21792		0.080294
24.0864		6.30721	397.418		220.567	0.26369		0.23937	-0.163414		0.322792
32.8108		1.91667	332.908		241.094	0.292611		0.280866	1.32681		0.269481
35.107		1.63048	415.653		363.623	0.28222		0.240898	0.869108		0.29761
47.8154		11.2185	455.827		303.474	0.303078		0.278818	0.679683		1.59152
38.4802		38.7956	462.451		323.468	0.327849		0.266391	-0.017081		0.815422
40.7097		29.2463	350.604		298.435	0.251374		0.22687	1.52702		0.354477
38.4367		22.5194	332.357		212.544	0.306967		0.232116	1.50131		0.524858
25.0745		11.5676	367.819		293.902	0.25346		0.273363	0.54573		0.422011
47.9851		0.518519	449.753		320.956	0.294613		0.140519	0.30046		0.609556
93.3757		9.63924	341.204		267.298	0.352878		0.245068	-0.772679		-1.56511
10.6878		10.9594	295.414		308.095	0.30596		0.220379	0.400366		0.336882
70.1619		8.97796	350.09		362.735	0.289544		0.27198	-0.299185		1.06862
		3.03058			372.037			0.26812			-0.74693
		2.8394			368.998			0.26644			0.01068

[truncated: 21 more sheets: Figure 5C, Figure 5D, Figure 6A, Figure 6B-C & Figure S5-6-7, Figure 6D, Figure 6E-F & Figure S8, 9, 10, Figure 7, Figure 8, Figure S1A, Figure S1B, Figure S1C, Figure S2, Figure S3A, Figure S3B, Figure S3C, Figure S4, Figure S12, Figure S14A, Figure S14B, Figure S15B-D …]
